# Supplementary material for: Synthesis of Carboranyl-Containing β-Arylaliphatic Acids for Potential Application in BNCT
Source: Molecules. 2025 Aug 2;30(15):3250. doi: 10.3390/molecules30153250 (PMC12348761; doi:10.3390/molecules30153250)
Supplement: Supplementary file 1 [file molecules-30-03250-s001.zip]

Archive with 1 entries (1 files):
- molecules-3775769-supplementary.pdf
